# Supplementary material for: An Orthogonal Protection Strategy for the Synthesis of Conotoxins Containing Three Disulfide Bonds
Source: Mar Drugs. 2025 Apr 14;23(4):168. doi: 10.3390/md23040168 (PMC12028366; doi:10.3390/md23040168)
Supplement: Supplementary file 1 [file marinedrugs-23-00168-s001.zip]

Archive with 1 entries (1 files):
- marinedrugs-3571937-supplementary.pdf
